# Supplementary material for: An ARF1-binding factor triggering programmed cell death and periderm development in pear russet fruit skin
Source: Hortic Res. 2022 Jan 19;9:uhab061. doi: 10.1093/hr/uhab061 (PMC8947239; doi:10.1093/hr/uhab061)
Supplement: Web_Material_uhab061 [file web_material_uhab061.zip]

Archive with 20 entries (20 files):
- Fig. S1.jpg
- Fig. S1.pdf
- Fig. S2.jpg
- Fig. S2.pdf
- Fig. S3.jpg
- Fig. S3.pdf
- Fig. S4.jpg
- Fig. S4.pdf
- Fig. S5.jpg
- Fig. S5.pdf
- Fig. S6.jpg
- Fig. S6.pdf
- Fig. S7.jpg
- Fig. S7.pdf
- Table S1.docx
- Table S2.docx
- Table S3.docx
- Table S4.docx
- Table S5.docx
- Table S6.docx
